# Supplementary material for: Activation of the sympathetic-adrenal-medullary system increases DNA damage during the transition to captivity
Source: Integr Org Biol. 2025 May 9;7(1):obaf019. doi: 10.1093/iob/obaf019 (PMC12151017; doi:10.1093/iob/obaf019)
Supplement: obaf019_Supplemental_Files [file obaf019_supplemental_files.zip]

Archive with 3 entries (3 files):
- Read me - Metadata to accompany Table S1.docx
- SAM System DNA Damage Analysis.R
- Table S1. Raw data and sample information used for analysis.csv
