# Supplementary material for: Activation of the sympathetic-adrenal-medullary system increases DNA damage during the transition to captivity
Source: Integr Org Biol. 2025 May 9;7(1):obaf019. doi: 10.1093/iob/obaf019 (PMC12151017; doi:10.1093/iob/obaf019)
Supplement: obaf019_Supplemental_Files [file obaf019_supplemental_files.zip › SAM System DNA Damage Analysis.R]

setwd() #Set working directory to fold that contains the data file

full_set<-read.csv("Table S1.csv", header = T) #Load raw data
str(full_set)

#Set variables to appropriate type
library(lubridate)
library(dplyr)

full_set$Capture_date<-as.Date(full_set$Capture_date, "%m/%d/%Y")
full_set$Capture_time<-hm(full_set$Capture_time)
full_set$Date<-as.Date(full_set$Date, "%Y-%m-%d")
full_set$Time<-hm(full_set$Time)
full_set$Time_to_Bleed<-as.duration(ms(full_set$Time_to_Bleed))
full_set$Day<-as.factor(full_set$Day)
full_set$Group<-as.factor(full_set$Group)
full_set$Bird_ID<-as.factor(full_set$Bird_ID)

full_set$Year<-year(full_set$Capture_date)

#------Create Figure----------------------------------------------------------------------------------
#Pull out means and calculate standard error for figure
means<-aggregate(TailMoment~Group+Day, mean, data=full_set)
names(means)<-c("Group", "Day", "TailMomentMean")

std.error <- function(x) sd(x)/sqrt(length(x))

sem<-aggregate(TailMoment~Group+Day, std.error, data=full_set)
names(sem)<-c("Group", "Day", "TailMomentSEM")

m_sem<-merge(means, sem, by = c("Group", "Day"))

library(ggplot2)
library(ggpubr)
library(cowplot)

graph_colors<-c('#B38933', '#0A9F9D')

day<-ggplot(m_sem, aes(x=Day, y=TailMomentMean, color = Group))+
  geom_line(aes(group = Group), linewidth = 0.7)+
  geom_point(aes(shape=Group, size=Group))+
  geom_errorbar(aes(ymin=TailMomentMean-TailMomentSEM, ymax=TailMomentMean+TailMomentSEM), 
                width=0.1)+
  scale_color_manual(values = graph_colors, labels=c("Control", "Propranolol"))+
  scale_shape_manual(values=c(15,18),labels=c("Control", "Propranolol"))+
  scale_size_manual(values=c(3.5,5), labels=c("Control", "Propranolol"))+
  geom_jitter(data=full_set, aes(x=Day, y=TailMoment, color = Group),size=1, width = 0.05)+
  ylim(c(10,46))+
  theme_classic()+
  labs(y="DNA Damage (Tail Moment)", x= "Days in Captivity")+
  theme(legend.position = "inside", legend.position.inside = c(0.91, 0.1),
        legend.text = element_text(family = 'sans'), legend.title = element_text(family = 'sans'),
        axis.title = element_text(size=12, family = "sans"), 
        axis.text = element_text(size=10, family = 'sans'))
day

#Add labels
day_fin<-day +
  geom_text(aes(x=2.1, y=25, label="a"), color = "#B38933", size=4.5, inherit.aes = F)+
  geom_text(aes(x=2.1, y=29, label="a"), color = "#0A9F9D", size=4.5, inherit.aes = F)+
  geom_text(aes(x=3.1, y=35, label="b"), color = "#B38933", size=4.5, inherit.aes = F)+
  geom_text(aes(x=3.1, y=26, label="a"), color = "#0A9F9D", size=4.5, inherit.aes = F)+
  geom_text(aes(x= 3, y= 45.5, label = "**"), size= 5, inherit.aes = F)+
  geom_segment(aes(x=2.9, y= 45, xend=3.1, yend=45), inherit.aes = F)

day_fin
save_plot(filename="Figure 2.jpeg", plot = day_fin, base_width = 7, base_height = 5, units = "in", dpi = 500)

#------------Mixed ANOVA all days ---------------------------------------------------------
#Analyze with Mixed ANOVA. Includes day zero, three, and thirteen

#Begin by checking assumptions
#Checking normality
library(ggpubr)

ggqqplot(full_set, "TailMoment")+
  facet_grid(Group~Day)

shapiro.test(full_set$TailMoment)

#Check homogeneity of covariances
#Box's M Test
library(rstatix)

box_m(as.matrix(full_set[,"TailMoment"]), full_set$Group)

#Check homogeneity of variances
library(dplyr)
sum_stats<-full_set %>%
  group_by(Day, Group) %>%
  get_summary_stats(TailMoment, type = "mean_sd")

full_set %>%
  group_by(Day)%>%
  levene_test(TailMoment~Group)
#Pass

#Calculate and interpret
#Descriptive stats & visualization
full_set %>%
  group_by(Day, Group) %>%
  get_summary_stats(TailMoment, type = "mean_se") %>%
  as.data.frame()

library(ggpubr)
ggboxplot(full_set, y="TailMoment", x= "Day", fill = "Group")


#Calculate mixed ANOVA
full_set_mix<-anova_test(full_set, dv= TailMoment, wid=Bird_ID, between = Group, within = Day)
get_anova_table(full_set_mix)

#------------Mixed ANOVA with days 3 and 13---------------------------------------------------------
#Begin by subsetting full data set to include just days three and thirteen
rm_zero<-subset(full_set, Day != 0)

#Checking assumptions
#Checking normality
library(ggpubr)

ggqqplot(rm_zero, "TailMoment")+
  facet_grid(Group~Day)

shapiro.test(rm_zero$TailMoment)
#Pass

#Check homogeneity of covariances
#Box's M Test

library(rstatix)

box_m(as.matrix(rm_zero[,"TailMoment"]), rm_zero$Group)
#Pass

#Check homogeneity of variances
library(dplyr)
rm_zero %>%
  group_by(Day, Group) %>%
  get_summary_stats(TailMoment, type = "mean_sd")

rm_zero %>%
  group_by(Day)%>%
  levene_test(TailMoment~Group)
#Pass

#Calculate and interpret
#Descriptive stats & visualization
rm_zero %>%
  group_by(Day, Group) %>%
  get_summary_stats(TailMoment, type = "mean_se") %>%
  as.data.frame()


library(ggpubr)
ggboxplot(rm_zero, y="TailMoment", x= "Day", fill = "Group")

#Calculate mixed ANOVA
rm_zero_mix<-anova_test(rm_zero, dv= TailMoment, wid=Bird_ID, between = Group, within = Day)
get_anova_table(rm_zero_mix)


#Post-hoc tests
#Effect of group at each Day
pwc <- rm_zero %>%
  group_by(Day) %>%
  pairwise_t_test(TailMoment ~ Group, pool.sd = F, p.adjust.method = "bonferroni", detailed = T)
pwc


#Effect of Day in each Group
pwc2 <- rm_zero %>%
  group_by(Group) %>%
  pairwise_t_test(TailMoment ~ Day, paired = TRUE, p.adjust.method = "bonferroni") 
pwc2
