# Supplementary material for: Activation of the sympathetic-adrenal-medullary system increases DNA damage during the transition to captivity
Source: Integr Org Biol. 2025 May 9;7(1):obaf019. doi: 10.1093/iob/obaf019 (PMC12151017; doi:10.1093/iob/obaf019)
Supplement: obaf019_Supplemental_Files [file obaf019_supplemental_files.zip › Table S1. Raw data and sample information used for analysis.csv]

Sample_ID	Bird_ID	Capture_date	Capture_time	Location	Sex	Group	Date	Time	Time_to_Bleed	Injection	Day	TailMoment	CometArea	CometIntensity	CometLength	CometDNA	HeadArea	HeadIntensity	HeadLength	HeadDNA	HeadDNAPercent	TailArea	TailIntensity	TailLength	TailDNA	TailDNAPercent	OliveMoment
HSP22-1	F376	11/8/2022	10:00	Somersworth	F	Control	11/8/2022	10:00	3:00	Y	0	25.75260358	4617.806755	55.22924219	101.6775563	236363.411	1791.421004	77.91769691	47.00221484	141235.4356	60.48546549	2826.385751	36.9737408	54.67534145	95127.97545	39.51453451	15.36591334
HSP22-106	M367	6/25/2024	7:57	Melrose	M	Prop	6/28/2024	9:34	2:00	Y	3	29.8210326	5928.679335	43.91725956	120.0412088	250818.9821	2162.685897	70.16431264	52.06715507	152894.3344	60.72234355	3765.993437	26.72335489	67.97405372	97924.64774	39.27765645	15.44317347
HSP22-107	M498	6/25/2024	7:48	Melrose	M	Control	6/28/2024	9:34	4:30	Y	3	34.68730345	6517.80437	41.76907491	130.5001694	264996.6497	2245.832317	67.4643526	52.9295393	155824.7607	59.04001599	4271.972053	26.31433269	77.57063008	109171.8891	40.95998401	17.48815706
HSP22-108	F133	6/25/2024	11:26	Melrose	F	Control	6/28/2024	9:34	7:00	Y	3	42.14751271	7352.326923	38.06008254	142.9807692	268107.0135	2353.307692	63.55988108	54.45769231	150749.8365	56.21736112	4999.019231	24.43471458	88.52307692	117357.1769	43.78263888	20.9352808
HSP22-115	M367	6/25/2024	7:57	Melrose	M	Prop	7/8/2024	9:35	2:21	N	13	31.62901005	5876.342634	39.74652816	122.218192	221723.702	2094.910156	63.7933561	51.42410714	132304.6261	60.05846929	3781.432478	24.3059628	70.79408482	89419.07589	39.94153071	16.22078151
HSP22-116	F133	6/25/2024	11:26	Melrose	F	Control	7/8/2024	9:35	4:57	N	13	34.36745255	6269.642143	40.0552983	126.7775362	233061.4227	2158.478032	62.96261785	52.13470633	135250.784	59.39109316	4111.164111	24.97228465	74.6428299	97810.63871	40.60890684	17.52891993
HSP22-117	M498	6/25/2024	7:48	Melrose	M	Control	7/8/2024	9:35	6:45	N	13	44.36708877	6803.430556	35.68214097	134.2305556	227979.35	1979.188889	59.26635763	49.65833333	116674.1722	52.20581658	4824.241667	24.16855588	84.57222222	111305.1778	47.79418342	21.44995898
HSP22-15	F376	11/8/2022	10:00	Somersworth	F	Control	11/21/2022	8:25	2:00	N	13	37.22319243	7055.598485	50.62214804	129.3333333	370924.846	2452.391414	78.99437202	54.10606061	201883.9949	53.89663442	4603.207071	34.83510535	75.22727273	169040.851	46.10336558	20.13149203
HSP22-16	M302	11/8/2022	10:53	Somersworth	M	Prop	11/21/2022	8:25	4:00	N	13	27.09553742	5341.305114	54.55146178	108.9159091	282408.0426	2092.741477	78.89191135	50.31590909	169861.1364	60.25575092	3248.563636	36.0765944	58.6	112546.9063	39.74424908	15.34580567
HSP22-17	F136	12/14/2022	9:46	Boston	F	Prop	12/14/2022	9:46	2:00	Y	0	11.72193698	3759.627147	63.95772969	84.70698395	238869.9683	1978.990284	84.36976579	49.53829907	170506.65	71.71311446	1780.636863	38.69657481	35.16868488	68363.31836	28.28688554	9.127592984
HSP22-18	F305	12/14/2022	10:35	Boston	F	Control	12/14/2022	10:35	1:30	Y	0	18.28931422	4293.895833	57.70476584	96.30448718	239843.8333	1942.334936	83.35189128	49.48717949	160671.4087	67.24654252	2351.560897	33.41463727	46.81730769	79172.42468	32.75345748	10.97767828
HSP22-19	M168	12/14/2022	10:58	Boston	M	Prop	12/14/2022	10:58	2:00	Y	0	25.67083346	4524.566873	50.14286802	101.7295599	213481.8874	1758.009585	74.5989972	46.57024732	126813.3542	60.1408073	2766.557288	32.51041706	55.15931254	86668.5332	39.8591927	14.31745481
HSP22-2	M302	11/8/2022	10:53	Somersworth	M	Prop	11/8/2022	10:53	2:00	Y	0	20.75381293	4471.77402	50.70306623	97.64068627	211137.2596	1900.314461	69.74827152	48.54117647	132780.7701	62.74304827	2571.459559	33.993464	49.0995098	78356.48946	37.25695173	13.36295801
HSP22-26	F136	12/14/2022	9:46	Boston	F	Prop	12/17/2022	9:12	1:48	Y	3	23.5479387	5077.631127	60.91586466	104.9191176	311895.0263	2173.272059	83.86198813	51.35171569	189392.5374	60.90457425	2904.359069	42.03861861	53.56740196	122502.489	39.09542575	15.06710065
HSP22-27	M168	12/14/2022	10:58	Boston	M	Prop	12/17/2022	9:12	3:40	Y	3	16.16040264	3771.825897	63.77454346	86.32229138	236040.3145	1780.192161	84.60733422	46.76722544	155498.1818	66.09682765	1991.633736	41.41365754	39.55506594	80542.13263	33.90317235	11.34947391
HSP22-28	F305	12/14/2022	10:35	Boston	F	Control	12/17/2022	9:12	6:05	Y	3	27.42507055	4649.257367	47.24159292	102.7644486	194710.533	1722.432157	66.64709766	46.05362907	112641.8692	58.13685755	2926.825211	32.88764919	56.71081954	82068.6638	41.86314245	15.5773429
HSP22-35	M168	12/14/2022	10:58	Boston	M	Prop	12/27/2022	10:50	1:53	N	13	23.31910613	4154.158854	54.44559639	95.50818452	215047.8683	1702.046243	75.12062224	45.93534226	128578.7895	60.68148993	2452.112612	37.32228881	49.57284226	86469.07887	39.31851007	14.12969036
HSP22-36	F136	12/14/2022	9:46	Boston	F	Prop	12/27/2022	10:50	3:26	N	13	27.78840335	4756.006889	49.88067518	106.5186597	224818.0231	1771.965155	74.1579309	46.94194757	130134.3831	58.1915214	2984.041734	33.35614244	59.57671215	94683.64005	41.8084786	15.47400251
HSP22-37	F305	12/14/2022	10:35	Boston	F	Control	12/27/2022	10:50	4:55	N	13	35.4575198	5530.381626	41.93376348	118.7764301	223029.4313	1845.327942	66.20416216	47.9228811	122958.0809	55.53011156	3685.053684	27.63439952	70.85354897	100071.3504	44.46988844	18.26847379
HSP22-38	M379	5/9/2023	9:00	Ipswich	M	Control	5/9/2023	9:00	3:00	Y	0	13.3340503	3640.238095	58.89082358	80.5952381	225181.1726	1846.964286	75.4578377	46.41666667	151336.9167	66.42681703	1793.27381	40.47537994	34.17857143	73844.25595	33.57318297	9.740306261
HSP22-39	F438	5/9/2023	9:39	Ipswich	F	Prop	5/9/2023	9:39	3:00	Y	0	14.25176754	3344.960968	56.64016271	80.55757221	191222.2976	1591.067721	76.32690728	44.59640906	125821.872	68.51835344	1753.893247	36.05192411	35.96116315	65400.42564	31.48164656	9.487673053
HSP22-40	F144	5/9/2023	12:39	Ipswich	F	Control	5/9/2023	12:39	3:00	Y	0	22.67858568	4903.936341	46.68288452	103.7799499	225141.2624	2004.005263	68.54282865	49.75037594	137472.7699	62.75624777	2899.931078	30.17685745	54.02957393	87668.49248	37.24375223	12.5393559
HSP22-47	F438	5/9/2023	9:39	Ipswich	F	Prop	5/12/2023	9:15	1:07	Y	3	19.50791645	4767.111905	56.87969174	95.76190476	263798.4333	2123.295238	78.06041112	50.51428571	174361.6976	65.37468009	2643.816667	36.6532549	45.24761905	89436.73571	34.62531991	11.03437569
HSP22-48	M379	5/9/2023	9:00	Ipswich	M	Control	5/12/2023	9:15	4:08	Y	3	24.3787947	4746.2	47.94306068	95.43333333	212983.0667	1641.033333	67.7742486	43.33333333	126832.8	64.13532898	3105.166667	36.62195367	52.1	86150.26667	35.86467102	10.73976172
HSP22-49	F144	5/9/2023	12:39	Ipswich	F	Control	5/12/2023	9:15	6:03	Y	3	13.75252927	2970.783333	64.50221954	75.93333333	187308.1833	1495.616667	83.14991796	42.66666667	127458.4667	68.3068803	1475.166667	44.0943889	33.26666667	59849.71667	31.6931197	9.662667574
HSP22-59	F438	5/9/2023	9:39	Ipswich	F	Prop	5/22/2023	9:01	1:22	N	13	24.38806321	5159.32381	41.70307791	102.3666667	188019.2	1903.385714	60.60090878	47.43333333	116454.5381	66.54731153	3255.938095	26.07771339	54.93333333	71564.6619	33.45268847	12.37282868
HSP22-60	M379	5/9/2023	9:00	Ipswich	M	Control	5/22/2023	9:01	2:54	N	13	28.75333535	5090.339912	64.82030145	104.5010965	325153.9825	1947.800439	87.24090078	48.76096491	174486.7336	57.07362873	3142.539474	49.09220503	55.74013158	150667.2489	42.92637127	17.20066057
HSP22-61	F144	5/9/2023	12:39	Ipswich	F	Control	5/22/2023	9:01	3:51	N	13	33.10987561	6484.355311	55.81206164	124.2985348	366501.1557	2399.080586	83.76225009	53.89010989	210409.7344	57.0945942	4085.274725	37.30453452	70.40842491	156091.4212	42.9054058	16.84983062
HSP22-62	F529	6/21/2023	10:48	Ipswich	F	Prop	6/21/2023	10:48	3:00	Y	0	14.07940657	3516.405983	57.37741989	82.57692308	194173.9573	1713.576923	76.79581041	45.14529915	134748.2564	68.72922607	1802.82906	35.56935094	37.43162393	59425.70085	31.27077393	9.420907616
HSP22-63	M298	6/21/2023	12:44	Ipswich	M	Control	6/21/2023	12:44	3:00	Y	0	24.39227743	5215.371429	64.19490154	103.6457143	347453.4514	2224.974286	87.61073513	51.61428571	206322.9029	61.46621014	2990.397143	43.95227588	52.03142857	141130.5486	38.53378986	13.64267543
HSP22-68	M298	6/21/2023	12:44	Ipswich	M	Control	6/24/2023	9:38	1:47	Y	3	23.70904399	5136.471429	51.69679211	98.46904762	270786.1405	1998.783333	74.08040413	48.13333333	169873.5714	62.41539356	3137.688095	33.64206561	50.33571429	100912.569	37.58460644	12.53489783
HSP22-69	F529	6/21/2023	10:48	Ipswich	F	Prop	6/24/2023	9:38	4:38	Y	3	31.20767414	4412.47619	53.96205045	93.14285714	230968.0714	1339.047619	76.14042809	40.5	102234.9524	52.84006408	3073.428571	38.73432987	52.64285714	128733.119	47.15993592	17.20821839
HSP22-7	F376	11/8/2022	10:00	Somersworth	F	Control	11/11/2022	8:39	3:00	Y	3	14.65908014	4809.423203	81.53222065	93.32434641	390047.6683	2508.693627	105.2316069	54.61437908	270493.3709	68.99789559	2300.729575	52.13118858	38.70996732	119554.2974	31.00210441	10.82336973
HSP22-74	M298	6/21/2023	12:44	Ipswich	M	Control	7/4/2023	9:32	1:48	N	13	30.87297001	4373.104218	53.85602665	97.12034739	246288.964	1482.822581	75.33978732	42.09305211	118094.2878	50.33831826	2890.281638	42.5525436	55.02729529	128194.6762	49.66168174	16.80444575
HSP22-75	F529	6/21/2023	10:48	Ipswich	F	Prop	7/4/2023	9:32	2:35	N	13	22.93494821	3792.136364	54.7870904	89.56060606	196367.8182	1434.636364	76.43921934	42	110134.697	59.0143273	2357.5	38.93771825	47.56060606	86233.12121	40.9856727	13.79464539
HSP22-76	M451	6/11/2024	8:03	Melrose	M	Prop	6/11/2024	8:03	1:52	Y	0	27.72032083	4959.871958	45.97696961	108.9976443	215857.9826	1840.71383	69.78980113	47.89485926	127217.1489	59.68333616	3119.158129	29.55643704	61.10278507	88640.8337	40.31666384	14.87270303
HSP22-77	M426	6/11/2024	10:10	Melrose	M	Control	6/11/2024	10:10	3:00	Y	0	41.95735087	6591.039815	38.50617	132.7473198	247753.7141	2014.02028	64.7982722	49.9969327	130219.9696	52.4169836	4577.019535	25.86390165	82.75038714	117533.7445	47.5830164	20.05419383
HSP22-78	F440	6/11/2024	11:05	Melrose	F	Prop	6/11/2024	11:05	1:58	Y	0	28.91618748	5342.921334	44.13462818	115.1797945	224939.9041	1955.395246	69.79782543	49.67803183	136160.2992	61.14531463	3387.526088	26.52715192	65.50176269	88779.60491	38.85468537	15.25873069
HSP22-8	M302	11/8/2022	10:53	Somersworth	M	Prop	11/11/2022	8:39	5:00	Y	3	22.8527941	4814.662298	56.78114655	100.8094758	262127.9708	2034.634073	76.30641193	49.57056452	156095.3417	61.41184151	2780.028226	40.34803717	51.23891129	106032.629	38.58815849	14.80055689
HSP22-85	F440	6/11/2024	11:05	Melrose	F	Prop	6/14/2024	9:05	1:24	Y	3	43.11149641	6484.234491	38.26398761	134.927527	234818.8017	2009.966743	62.17513082	50.04631508	124411.4209	53.92033675	4474.267748	25.58050553	84.88121197	110407.3808	46.07966325	20.44638621
HSP22-86	M451	6/11/2024	8:03	Melrose	M	Prop	6/14/2024	9:05	2:40	Y	3	37.7539192	5579.622151	44.77347039	120.7997849	247274.9763	1778.215054	70.75111836	47.04086022	127375.02	53.12579857	3801.407097	31.23792523	73.75892473	119899.9563	46.87420143	20.03614573
HSP22-87	M426	6/11/2024	10:10	Melrose	M	Control	6/14/2024	9:05	4:12	Y	3	23.62381203	4702.83808	49.03221764	103.9850611	217978.4612	1895.193997	71.61617335	48.35944154	137977.4586	64.20221609	2807.644084	30.22359748	55.62561955	80001.00258	35.79778391	13.42988421
HSP22-94	M451	6/11/2024	8:03	Melrose	M	Prop	6/24/2024	9:17	7:00	N	13	30.32990111	4509.894419	43.98656802	101.7681935	187964.5465	1582.780452	64.42055234	44.30670968	101529.8058	55.4144774	2927.113968	30.16650009	57.46148387	86434.74077	44.5855226	16.39091567
HSP22-95	F440	6/11/2024	11:05	Melrose	F	Prop	6/24/2024	9:17	2:30	N	13	20.58562658	3885.620342	50.20110666	93.40461538	182610.5285	1661.127179	70.3356684	45.81094017	115343.9663	64.6026015	2224.493162	32.32454549	47.59367521	67266.56222	35.3973985	12.57215854
HSP22-96	M426	6/11/2024	10:10	Melrose	M	Control	6/24/2024	9:17	3:49	N	13	31.47958571	5287.986994	43.25039418	112.4651465	220086.7271	1835.718331	67.69881148	47.88226217	124558.1141	57.64486983	3452.268664	27.56020627	64.5828843	95528.61299	42.35513017	16.36969427
HSP22-97	M498	6/25/2024	7:48	Melrose	M	Control	6/25/2024	7:48	2:30	Y	0	33.93562241	6092.304528	36.98348203	126	217631.7984	2114.366254	59.91066804	51.71414661	126297.6257	58.71066007	3977.938274	22.92515325	74.28585339	91334.17266	41.28933993	17.15732546
HSP22-98	M367	6/25/2024	7:57	Melrose	M	Prop	6/25/2024	7:57	2:00	Y	0	32.36220654	5859.211707	40.90025726	121.3294523	228595.582	2022.943297	67.52066796	50.3808614	134794.0721	58.91749193	3836.26841	24.81340414	70.94859088	93801.50985	41.08250807	16.0421842
HSP22-99	F133	6/25/2024	11:26	Melrose	F	Control	6/25/2024	11:26	2:00	Y	0	39.99424733	5925.347339	38.47391907	127.5202752	218534.8708	1830.578165	63.33113804	47.93908257	115900.3506	53.95963555	4094.769174	25.82222472	79.58119266	102634.5202	46.04036445	19.62334563
